# Supplementary material for: Oral Mucositis in Adult Cancer Patients Undergoing Chemotherapy: Six-Month On-Treatment Follow-Up
Source: J Clin Med. 2024 Sep 25;13(19):5723. doi: 10.3390/jcm13195723 (PMC11477337; doi:10.3390/jcm13195723)
Supplement: Supplementary file 1 [file jcm-13-05723-s001.zip]

Archive with 1 entries (1 files):
- jcm-3184868-supplementary.pdf
